# Supplementary material for: Li2ZrO3-Coated Monocrystalline LiAl0.06Mn1.94O4 Particles as Cathode Materials for Lithium-Ion Batteries
Source: Nanomaterials (Basel). 2021 Nov 27;11(12):3223. doi: 10.3390/nano11123223 (PMC8709395; doi:10.3390/nano11123223)
Supplement: Supplementary file 1 [file nanomaterials-11-03223-s001.zip]

Archive with 1 entries (1 files):
- nanomaterials-1451868-supplementary.pdf
